# Supplementary material for: Liver Function Tests in COVID-19: Assessment of the Actual Prognostic Value
Source: J Clin Med. 2022 Aug 1;11(15):4490. doi: 10.3390/jcm11154490 (PMC9369475; doi:10.3390/jcm11154490)
Supplement: Supplementary file 1 [file jcm-11-04490-s001.zip]

Archive with 1 entries (1 files):
- jcm-1689996-supplementary.pdf
